# Supplementary material for: Identifying ways of producing pigs more sustainably: tradeoffs and co-benefits in land and antimicrobial use
Source: Sci Rep. 2023 Feb 17;13:2840. doi: 10.1038/s41598-023-29480-5 (PMC9938186; doi:10.1038/s41598-023-29480-5)
Supplement: Supplementary file 1 — Supplementary Information 1. [file 41598_2023_29480_MOESM1_ESM.xlsx]

## Sheet: Sheet1
FarmID - each representing a breed-to-finish system	Shared breeding or rearing system - numbers shared with other Farm IDs refer to shared breeding or rearing herds	HighestLabel	BreedingSystem	FinishingSystem	Landusecostm2/kgDW	BTotalmg/PCU	CTotalmg/PCU	DTotalmg/PCU	BTotalmg/kg	CTotalmg/kg	DTotalmg/kg	BTotalDDDvet	CTotalDDDvet	DTotalDDDvet	Totalmg/PCU	Totalmg/kg
1	1	None	Indoor	Slatted	4.79499	0.295673	13.3546	11.4683	0.244498	11.0432	9.48335	0.0985578	1.36981	1.07311	25.1185	20.771
2	1	None	Indoor	Slatted	4.00511	0.318874	2.28526	11.2795	0.26341	1.88777	9.31759	0.106291	0.120976	0.655446	13.8836	11.4688
3	2	Red Tractor	Indoor	Slatted	4.97426	0	0.84709	160.392	0	0.823751	155.973	0	0.0590521	6.73002	161.239	156.796
4	2	Red Tractor	Indoor	Slatted	4.96662	0	0.747101	157.316	0	0.702918	148.012	0	0.0495219	6.59067	158.063	148.715
5	3	RSPCA	Outdoor	Straw yard	4.89121	0	64.0819	144.189	0	61.7173	138.869	0	6.45269	10.5521	208.271	200.586
6	3	RSPCA	Outdoor	Straw yard	7.12092	0	70.5826	240.667	0	68.2896	232.848	0	7.68078	17.5961	311.249	301.138
7	4	RSPCA	Outdoor	Straw yard	4.38893	0	0.00441019	2.43895	0	0.00381593	2.11031	0	0.000441019	0.156249	2.44336	2.11413
8	4	RSPCA	Outdoor	Straw yard	4.38405	0	0.00441021	2.37136	0	0.00382328	2.05577	0	0.000441021	0.150616	2.37577	2.05959
9	4	RSPCA	Outdoor	Straw yard	4.3805	0	0.00441025	2.23475	0	0.00381903	1.93517	0	0.000441025	0.139232	2.23916	1.93899
10	5	RSPCA	Outdoor	Straw yard	5.43904	0	17.8355	81.8679	0	15.4247	70.802	0	1.77055	3.22343	99.7034	86.2267
11	5	Red Tractor	Outdoor	Slatted + Straw yard	4.68226	0.000151835	18.6619	86.1037	0.000132216	16.2506	74.9783	4.46573e-05	1.85053	3.4366	104.766	91.229
12	5	Red Tractor	Outdoor	Slatted	4.24918	0	120.88	95.6742	0	104.736	82.897	0	10.4413	3.69694	216.554	187.634
13	5	RSPCA	Outdoor	Straw yard	6.79354	0	17.9828	82.5346	0	15.5748	71.4825	0	1.78518	3.24897	100.517	87.0573
14	6	Free range	Outdoor	Outdoor	6.5507	0	5.07855	37.3524	0	4.4177	32.4919	0	1.84958	4.88784	42.431	36.9096
15	6	Free range	Outdoor	Outdoor	12.2653	0	12.8095	4.02757	0	10.816	3.40077	0	0.663562	0.653746	16.8371	14.2167
16	7	Free range	Outdoor	Outdoor	11.2095	0	14.321	13.369	0	12.1765	11.3671	0	0.962802	1.45205	27.69	23.5436
17	7	RSPCA	Outdoor	Straw yard	11.9416	0	17.7102	9.57501	0	14.9831	8.10057	0	0.943394	1.08154	27.2853	23.0836
18	7	Free range	Outdoor	Outdoor	9.04518	0	3.87707	12.2522	0	3.16538	10.0032	0	0.499857	1.37992	16.1293	13.1685
19	7	Free range	Outdoor	Outdoor	10.4484	0	0.936648	5.97212	0	0.798549	5.09159	0	0.120884	0.580059	6.90877	5.89014
20	7	Free range	Outdoor	Outdoor	7.30139	0	0.626861	4.46613	0	0.550525	3.92228	0	0.0750843	0.424597	5.093	4.4728
21	7	Free range	Outdoor	Outdoor	8.743	0	3.66449	5.42159	0	3.33901	4.94004	0	0.206548	0.484179	9.08609	8.27905
22	7	Free range	Outdoor	Outdoor	11.2317	0	0.281477	5.04096	0	0.256734	4.59783	0	0.0282072	0.462914	5.32244	4.85457
23	7	Free range	Outdoor	Outdoor	9.46137	0	3.32984	4.89112	0	3.04811	4.4773	0	0.158161	0.397283	8.22095	7.52541
24	7	Free range	Outdoor	Outdoor	9.32431	0	0.620205	13.4647	0	0.548471	11.9074	0	0.0847557	0.91501	14.0849	12.4559
25	7	Free range	Outdoor	Outdoor	9.24497	0	2.25251	16.8391	0	1.90096	14.211	0	0.226863	1.32418	19.0916	16.112
26	7	Free range	Outdoor	Outdoor	8.41669	0	0.817829	1.51398	0	0.691998	1.28104	0	0.151408	0.220159	2.33181	1.97304
27	7	RSPCA	Outdoor	Straw yard	5.10246	0	21.3752	20.0951	0	17.6295	16.5736	0	0.970038	1.87863	41.4703	34.2031
28	7	RSPCA	Outdoor	Straw yard	12.8702	0	8.34744	26.8664	0	7.42479	23.8968	0	0.443054	1.94811	35.2138	31.3216
29	7	Free range	Outdoor	Outdoor	8.95384	0	18.0886	17.0221	0	15.9216	14.9828	0	0.881245	1.41911	35.1107	30.9044
30		RSPCA	Outdoor	Straw yard	6.04315	0	15.9337	20.7314	0	15.2041	19.782	0	2.54354	1.23076	36.6651	34.9861
31		Free range	Outdoor	Outdoor	6.6327	0	1.4945	48.2564	0	1.49186	48.1711	0	0.198836	4.16428	49.7509	49.6629
32		RSPCA	Outdoor	Straw yard	8.83592	0	0.51843	1.33371	0	0.525171	1.35105	0	0.0556094	0.149855	1.85214	1.87623
33		Red Tractor	Indoor	Slatted	2.96667	0.0274984	1.33137	25.808	0.0256035	1.23963	24.0296	0.0137492	0.111308	1.56441	27.1669	25.2948
34		Red Tractor	Indoor	Slatted	7.28542	0.00480769	9.18355	75.9409	0.00368891	7.04648	58.2689	0.00253036	0.94432	3.10365	85.1292	65.3191
35		Organic	Outdoor	Outdoor	35.754	0	0.378462	0.246154	0	0.249565	0.162319	0	0.0224615	0.0205128	0.624615	0.411884
36		Red Tractor	Indoor	Slatted	6.97808	0	3.1472	2.54093	0	2.60503	2.1032	0	0.169904	0.201698	5.68813	4.70823
37		Woodland	Outdoor	Outdoor	8.5708	0	0.509818	1.08124	0	0.620283	1.31552	0	0.0254909	0.112144	1.59106	1.9358
38		Red Tractor	Hybrid	Slatted	6.17236	0	0.126193	1.49295	0	0.114877	1.35907	0	0.0249145	0.16433	1.61914	1.47395
39		None	Indoor	Slatted	5.64201	0	5.32346	2.30867	0	5.11289	2.21735	0	0.548543	0.207161	7.63213	7.33024
40		Red Tractor	Indoor	Slatted	4.00039	0	0.00954446	0.803288	0	0.00753702	0.634336	0	0.000954446	0.0704104	0.812832	0.641873
41		Organic	Outdoor	Outdoor	29.0268	0	0.0539384	0.796875	0	0.0501712	0.74122	0	0.00539384	0.0664062	0.850813	0.791391
42		Red Tractor	Indoor	Straw yard	6.29187	0.0886095	18.042	21.0736	0.0787572	16.036	18.7305	0.0272018	1.1318	1.46322	39.2042	34.8452
43		Organic	Outdoor	Outdoor	21.9906	0	0	1.2417	0	0	1.38495	0	0	0.11865	1.2417	1.38495
44		Red Tractor	Hybrid	Slatted	6.11614	0	0.204035	0.410259	0	0.224704	0.451818	0	0.0222907	0.0385706	0.614294	0.676523
45		None	Indoor	Straw yard	5.61923	0	0.266763	7.4313	0	0.253882	7.07246	0	0.0270997	0.613366	7.69807	7.32634
46		Red Tractor	Indoor	Slatted	4.24795	0	4.76123	66.5979	0	4.09035	57.214	0	0.311931	4.15278	71.3592	61.3043
47		Free range	Outdoor	Outdoor	6.47897	0	32.6984	82.8767	0	32.6444	82.7397	0	2.36942	4.96393	115.575	115.384
48		Organic	Outdoor	Outdoor	20.0919	0	0.257467	0.373326	0	0.291297	0.42238	0	0.0128733	0.0287999	0.630793	0.713677
49		Free range	Outdoor	Outdoor	8.02565	0	0	0	0	0	0	0	0	0	0	0
50		Red Tractor	Indoor	Straw yard	5.72469	0	1.00954	0.945656	0	0.864995	0.810259	0	0.0594222	0.0880365	1.95519	1.67525
51		Woodland	Outdoor	Straw yard + outdoor	24.3169	0	0.380331	0.232274	0	0.357952	0.218606	0	0.0292563	0.0260982	0.612605	0.576558
52		Red Tractor	Indoor	Slatted	7.04725	0.0476085	2.22014	3.623	0.043893	2.04688	3.34026	0.0190434	0.136881	0.350443	5.89075	5.43103
53		Red Tractor	Indoor	Slatted	5.93964	0	2.02524	26.2415	0	1.79689	23.2827	0	0.194117	1.72461	28.2668	25.0796
54		Free range	Outdoor	Outdoor	14.8313	0	1.86456	0.0340115	0	1.93832	0.0353569	0	0.153963	0.00283429	1.89857	1.97367
55		Red Tractor	Indoor	Slatted	5.5365	0.204354	18.256	228.887	0.165309	14.7679	185.154	0.0744659	1.44344	9.90758	247.348	200.087
56		Red Tractor	Indoor	Slatted + Straw yard	5.64269	0.230787	10.4046	107.489	0.196428	8.8556	91.4863	0.0840393	0.931319	6.23759	118.125	100.538
57		Red Tractor	Indoor	Slatted	6.08438	0.173185	26.8014	67.4401	0.148143	22.926	57.6884	0.0657034	2.40846	4.38584	94.4146	80.7626
58		Red Tractor	Indoor	Slatted	4.90657	0.163526	9.12876	94.9352	0.131833	7.3595	76.5357	0.0620387	0.738358	4.42773	104.227	84.027
59		Red Tractor	Indoor	Slatted	5.79751	0.20457	31.3526	156.92	0.171369	26.2642	131.452	0.0770601	2.85781	7.41933	188.477	157.888
60		Red Tractor	Indoor	Slatted	5.61308	0.203493	31.8911	156.548	0.172137	26.9772	132.426	0.0787494	2.88297	10.3678	188.643	159.576
61		Red Tractor	Indoor	Slatted	5.89931	0.212178	50.7364	167.736	0.174903	41.8232	138.269	0.0783982	4.87906	9.76256	218.685	180.267
62		Red Tractor	Indoor	Slatted	4.86246	0.167088	72.3664	212.355	0.129908	56.2634	165.102	0.0633903	7.17164	10.794	284.888	221.495
63		Red Tractor	Indoor	Straw yard	6.20339	0.122081	10.9981	58.7876	0.0977461	8.80577	47.0691	0.0162775	1.07355	3.22397	69.9078	55.9727
64		Red Tractor	Indoor	Slatted	5.54504	0.196009	5.27608	43.2041	0.159746	4.29996	35.211	0.0743623	0.509382	3.0391	48.6762	39.6707
65		Red Tractor	Indoor	Slatted + Straw yard	9.6011	0.213464	6.96412	119.656	0.177673	5.79645	99.5933	0.0834751	0.694566	8.01742	126.833	105.567
66		Red Tractor	Indoor	Slatted	5.1568	0.130255	13.7775	46.7528	0.101507	10.7368	36.4342	0.0173673	0.683668	2.32583	60.6605	47.2725
67		Woodland	Outdoor	Outdoor	4.49095	0	0	0	0	0	0	0	0	0	0	0
68		Red Tractor	Indoor	Slatted	5.79557	0	2.34464	42.2352	0	1.9352	34.8597	0	0.239962	2.46377	44.5798	36.7949
69		Red Tractor	Indoor	Slatted	8.38339	0	4.36065	33.9734	0	3.97117	30.939	0	0.366497	1.80654	38.334	34.9102
70		Red Tractor	Indoor	Slatted	5.89037	0	1.26877	7.33339	0	1.07168	6.19423	0	0.0816727	0.475223	8.60216	7.26591
71		Red Tractor	Indoor	Slatted + Straw yard	6.38917	0	0.0896779	2.7597	0	0.0788472	2.4264	0	0.00896779	0.257001	2.84938	2.50525
72		Free range	Outdoor	Outdoor	13.7962	0	0.752616	0.200583	0	0.734095	0.195647	0	0.0815501	0.0195106	0.953199	0.929741
73		Organic	Outdoor	Outdoor	16.1341	0	3.1648	7.27905	0	3.23622	7.44331	0	1.43855	1.94931	10.4439	10.6795
74		Organic	Outdoor	Outdoor	23.234	0	0.714945	1.47684	0	0.717873	1.48289	0	0.324975	0.423152	2.19179	2.20076
